# Supplementary material for: Sea Cucumber Hydrolysates Alleviate Cognitive Deficits in D-Galactose-Induced C57BL/6J Aging Mice Associated with Modulation of Gut Microbiota
Source: Foods. 2025 May 29;14(11):1938. doi: 10.3390/foods14111938 (PMC12154004; doi:10.3390/foods14111938)
Supplement: Supplementary file 1 [file foods-14-01938-s001.zip]

Archive with 1 entries (1 files):
- foods-3631133-supplementary.pdf
